# Supplementary material for: Mosquito (MS), a DD37E Family of Tc1/Mariner, Displaying a Distinct Evolution Profile from DD37E/TRT and DD37E/L18
Source: Genes (Basel). 2023 Jun 29;14(7):1379. doi: 10.3390/genes14071379 (PMC10379824; doi:10.3390/genes14071379)
Supplement: Supplementary file 1 [file genes-14-01379-s001.zip]

Archive with 8 entries (8 files):
- Table S3.xlsx
- Table S4.xlsx
- Table S5.xlsx
- Figure S1.pdf
- Figure S2.pdf
- Figure S3.pdf
- Table S1.xlsx
- Table S2.xlsx
