# Supplementary material for: Mosquito (MS), a DD37E Family of Tc1/Mariner, Displaying a Distinct Evolution Profile from DD37E/TRT and DD37E/L18
Source: Genes (Basel). 2023 Jun 29;14(7):1379. doi: 10.3390/genes14071379 (PMC10379824; doi:10.3390/genes14071379)
Supplement: Supplementary file 1 [file genes-14-01379-s001.zip › Table S3.xlsx]

## Sheet: Sheet1
					HTH	DDE	NLS
Insecta	Coleoptera	Arthropoda	Abscondita terminalis	Ar-Abte	Y	Y	Y	RRFTNERRVEHIRNKGR at 52 RRVEHIRNKGRPKKAIR at 58
Chromadorea	Rhabditida	Nematoda	Acrobeloides nanus	Ne-Acna	Y	Y	N
Arachnida	Trombidiformes	Arthropoda	Aculops lycopersici	Ar-Acly	Y	Y	N
Insecta	Lepidoptera	Arthropoda	Adoxophyes honmai	Ar-Adho	Y	Y	Y	RKSGSGGKQGVKDKKKE at 71 KKFLLWQAICSCGKRSR at 205 KKYPDSAVQTLMSRIRR at 329
Hexanauplia	Sessilia	Arthropoda	Amphibalanus amphitrite	Ar-Amam	Y	Y	Y	RRNVIGRFYADHWRKGK at 12 RRRTTVPLVTEAQKKRQ at 118 RRTTVPLVTEAQKKRQQ at 119
Insecta	Diptera	Arthropoda	Anopheles bwambae	Ar-Anbw	Y	Y	Y	RKFMIWQGICSCGKKTK at 185
Insecta	Diptera	Arthropoda	Anopheles coluzzii	Ar-Anco	Y	Y	Y	RKFMIWQGICSCGKKTK at 185
Insecta	Diptera	Arthropoda	Anopheles dirus	Ar-Andi	Y	Y	N
Insecta	Diptera	Arthropoda	Anopheles funestus	Ar-Anfu	Y	Y	Y	KKFMIWQGICSCGKKTK at 185
Insecta	Diptera	Arthropoda	Anopheles gambiae	Ar-Anga	Y	Y	Y	RKFMIWQGICSCGKKTK at 185
Insecta	Diptera	Arthropoda	Anopheles longipalpis	Ar-Anlo	Y	Y	N
Insecta	Diptera	Arthropoda	Anopheles sinensis	Ar-Ansi	Y	Y	Y	RKKRHYIRTGTRDRKLR at 50 KKRHYIRTGTRDRKLRI at 51 KRHYIRTGTRDRKLRIK at 52 RRSGGTVNDVIKMRKKW at 288
Insecta	Lepidoptera	Arthropoda	Apotomis turbidana	Ar-Aptu	Y	Y	Y	RKQGSGRKSGPVDKKKA at 61 KRHMVWQAICSCGKRSK at 195
Insecta	Diptera	Arthropoda	Bactrocera tryoni	Ar-Batr	Y	Y	N
Arachnida	Trombidiformes	Arthropoda	Brevipalpus yothersi	Ar-Bryo	Y	Y	Y	RRAKNRKGVSIRKLAR at 77 KRRKRPQYTEEEIKKIR at 115 RRKRPQYTEEEIKKIRQ at 116 RKRPQYTEEEIKKIRQK at 117
Insecta	Hymenoptera	Arthropoda	Cataglyphis niger	Ar-Cani	Y	Y	Y	RRVKQSAGLKSRKKQKV at 102
Collembola	Poduromorpha	Arthropoda	Ceratophysella communis	Ar-Ceco	Y	Y	N
Insecta	Hymenoptera	Arthropoda	Crematogaster levior	Ar-Crle	Y	Y	N
Insecta	Diptera	Arthropoda	Culicoides sonorensis	Ar-Cuso	Y	Y	N
Insecta	Lepidoptera	Arthropoda	Cydia pomonella	Ar-Cypo	Y	Y	N
Insecta	Diptera	Arthropoda	Drosophila bipectinata	Ar-Drbi	Y	Y	Y	KKSLRQQEVGKTRVRKL at 146
Insecta	Diptera	Arthropoda	Drosophila bocki	Ar-Drbo	Y	Y	Y	KKSLRQQEVGKTRVRKL at 146
Insecta	Diptera	Arthropoda	Drosophila burlai	Ar-Drbu	Y	Y	Y	KKSLRQIQVGKSRVRKL at 117
Insecta	Diptera	Arthropoda	Drosophila innubila	Ar-Drin	Y	Y	N
Insecta	Diptera	Arthropoda	Drosophila lowei	Ar-Drlo	Y	Y	Y	KKKARTSMSMVQRIKQR at 117 KKSLRQVEVGKTRVRKL at 146
Insecta	Diptera	Arthropoda	Drosophila obscura	Ar-Drob	Y	Y	Y	KKSLRQVEVGKTRVRKL at 146
Insecta	Diptera	Arthropoda	Drosophila seguyi	Ar-Drse	Y	Y	Y	KKSLRQQEVGKTRVRKL at 146
Insecta	Diptera	Arthropoda	Drosophila serrata	Ar-Drser	Y	Y	Y	KKSLRQREVGKTRVRKL at 146
Insecta	Diptera	Arthropoda	Drosophila subpulchrella	Ar-Drsu	Y	Y	Y	KKSLRQQSVGKTRVRRL at 146
Collembola	Entomobryomorpha	Arthropoda	Folsomia candida	Ar-Foca	Y	Y	N
Hydrozoa	Anthoathecata	Cnidaria	Hydra viridissima	Cn-Hyvi	Y	Y	Y	KRNCGYKSYKKKKVPRR at 102
Insecta	Diptera	Arthropoda	Lucilia cuprina	Ar-Lucu	Y	Y	Y	KRYEETLTIERKKKNVK at 40
Insecta	Diptera	Arthropoda	Lucilia sericata	Ar-Luse	Y	Y	Y	KRYEETLTIERKKKNVK at 40
Rhabditophora	Macrostomida	Platyhelminthes	Macrostomum lignano	Pl-Mali	Y	Y	N
Collembola	Poduromorpha	Arthropoda	Mesaphorura yosii	Ar-Meyo	Y	Y	Y	RKFAPKNLNGYKRVWRK at 297
Insecta	Lepidoptera	Arthropoda	Notocelia uddmanniana	Ar-Noud	Y	Y	N
Collembola	Entomobryomorpha	Arthropoda	Oncopodura yosiiana	Ar-Onyo	Y	Y	Y	KKHLQQEGITRISRKRR at 101 KRRPKTSEQQEEVQKKR at 115 RRPKTSEQQEEVQKKRL at 116
Arachnida	Sarcoptiformes	Arthropoda	Oppiella nova	Ar-Opno	Y	Y	N
Insecta	Coleoptera	Arthropoda	Oryzaephilus surinamensis	Ar-Orsu	Y	Y	Y	KKIGVSASYVQKVKKRN at 89
Arachnida	Trombidiformes	Arthropoda	Panonychus citri	Ar-Paci	Y	Y	N
Chromadorea	Plectida	Nematoda	Plectus murrayi	Ne-Plmu	Y	Y	N
Tentaculata	Cydippida	Ctenophora	Pleurobrachia bachei	Ct-Plba	Y	Y	N
Bivalvia	Ostreida	Mollusca	Saccostrea glomerata	Mo-Sagl	Y	Y	Y	RRSSRKSIGIRNVNKKK at 116
Insecta	Diptera	Arthropoda	Scaptomyza flava	Ar-Scfl	Y	Y	N
Arachnida	Trombidiformes	Arthropoda	Tetranychus urticae	Ar-Teur	Y	Y	N
Insecta	Hymenoptera	Arthropoda	Trachymyrmex zeteki	Ar-Trze	Y	Y	Y	KKNLTVRRREGSGRKKG at 45
Insecta	Hymenoptera	Arthropoda	Vollenhovia emeryi	Ar-Voem	Y	Y	Y	RRSGTVYRQLRLKVIRK at 56
Insecta	Diptera	Arthropoda	Drosophila rufa	Ar-Drru	Y	Y	N

## Sheet: Sheet2
MS_Abte
MS_Acly
MS_Acna
MS_Adho
MS_Amam
MS_Anbw
MS_Anco
MS_Andi
MS_Anfu
MS_Anga
MS_Anlo
MS_Ansi
MS_Aptu
MS_Batr
MS_Bryo
MS_Cani
MS_Ceco
MS_Crle
MS_Cuso
MS_Cypo
MS_Drbi
MS_Drbo
MS_Drbu
MS_Drin
MS_Drlo
MS_Drob
MS_Drru
MS_Drse
MS_Drser
MS_Drsu
MS_Foca
MS_Hyvi
MS_Lucu
MS_Luse
MS_Mali
MS_Meyo
MS_Noud
MS_Onyo
MS_Opno
MS_Orsu
MS_Paci
MS_Plba
MS_Plmu
MS_Sagl
MS_Scfl
MS_Teur
MS_Trze
MS_Voem
