# Supplementary material for: Mosquito (MS), a DD37E Family of Tc1/Mariner, Displaying a Distinct Evolution Profile from DD37E/TRT and DD37E/L18
Source: Genes (Basel). 2023 Jun 29;14(7):1379. doi: 10.3390/genes14071379 (PMC10379824; doi:10.3390/genes14071379)
Supplement: Supplementary file 1 [file genes-14-01379-s001.zip › Table S4.xlsx]

## Sheet: Sheet1
RPL3					RPL5					Hsc70-4					Tub3
Species 1	Species 2	RPL3	MS	RPL3-MS	Species 1	Species 2	RPL5	MS	RPL5-MS	Species 1	Species 2	Hsc70-4	MS	Hsc70-4-MS	Species 1	Species 2	Tub3	MS	Tub-MS
MS Lucu(Diptera)	MS Luse(Diptera)	0.0105197	0.000992734	0.00952697	MS Lucu(Diptera)	MS Luse(Diptera)	0.0146584	0.00099291	0.0136655	MS-Lucu(Diptera)	MS-Luse(Diptera)	0.0128294	0.000992722	0.0118367	MS-Lucu(Diptera)	MS-Luse(Diptera)	0.232175	0.000992722	0.231182
MS Drbi(Diptera)	MS Drser(Diptera)	0.0622203	0.00919308	0.0530272	MS Anbw(Diptera)	MS Anco(Diptera)	0.086416	0.00697624	0.0794397	MS-Anbw(Diptera)	MS-Anco(Diptera)	0.00721998	0.00697493	0.000245055	MS-Anbw(Diptera)	MS-Anco(Diptera)	0.230239	0.00697493	0.223264
MS Drbi(Diptera)	MS Drbo(Diptera)	0.0546772	0.0110368	0.0436403	MS Drbi(Diptera)	MS Drser(Diptera)	0.159358	0.00919468	0.150163	MS-Drbi(Diptera)	MS-Drser(Diptera)	0.0803784	0.00919306	0.0711854	MS-Drbi(Diptera)	MS-Drser(Diptera)	0.113348	0.00919306	0.104154
MS Drbo(Diptera)	MS Drser(Diptera)	0.0259581	0.012899	0.0130591	MS Drbi(Diptera)	MS Drbo(Diptera)	0.144506	0.0110387	0.133467	MS-Drbi(Diptera)	MS-Drbo(Diptera)	0.0744656	0.0110367	0.0634289	MS-Drbi(Diptera)	MS-Drbo(Diptera)	0.196908	0.0110367	0.185871
MS Andi(Diptera)	MS Voem(Hymenoptera)	0.315372	0.239866	0.0755059	MS Drbo(Diptera)	MS Drser(Diptera)	0.0687951	0.0129012	0.0558939	MS-Drbo(Diptera)	MS-Drser(Diptera)	0.0252583	0.0128989	0.0123594	MS-Drbo(Diptera)	MS-Drser(Diptera)	0.205197	0.0128989	0.192298
MS Anfu(Diptera)	MS Voem(Hymenoptera)	0.356379	0.265519	0.0908598	MS Anbw(Diptera)	MS Anga(Diptera)	0.0904553	0.0272505	0.0632049	MS Cypo(Lepidoptera)	MS Noud(Lepidoptera)	0.389847	0.357227	0.0326202	MS-Anco(Diptera)	MS-Anga(Diptera)	0.231147	0.0282569	0.20289
MS Cypo(Lepidoptera)	MS Noud(Lepidoptera)	0.464511	0.357233	0.107278	MS Drbi(Diptera)	MS Drsu(Diptera)	0.178198	0.0812029	0.0969947						MS-Drbi(Diptera)	MS-Drsu(Diptera)	0.0996487	0.0811876	0.0184611
					MS Drbo(Diptera)	MS Drsu(Diptera)	0.145279	0.0835486	0.0617301						MS-Drbo(Diptera)	MS-Drsu(Diptera)	0.199025	0.0835327	0.115493
					MS Drser(Diptera)	MS Drsu(Diptera)	0.158333	0.0836347	0.0746987						MS-Drser(Diptera)	MS-Drsu(Diptera)	0.105245	0.0836201	0.0216251
					MS Drlo(Diptera)	MS Drob(Diptera)	0.129639	0.127844	0.00179492						MS-Andi(Diptera)	MS-Anfu(Diptera)	0.261089	0.159388	0.101701
					MS Drbu(Diptera)	MS Drlo(Diptera)	0.223973	0.200003	0.0239693						MS-Drmi(Diptera)	MS-Scfl(Diptera)	0.247422	0.204369	0.0430524
					MS Drbi(Diptera)	MS Drlo(Diptera)	0.241981	0.225758	0.0162228						MS-Andi(Diptera)	MS-Voem(Hymenoptera)	0.273813	0.234099	0.0397139
					MS Drbo(Diptera)	MS Drlo(Diptera)	0.236957	0.229387	0.00756908						MS-Anfu(Diptera)	MS-Voem(Hymenoptera)	0.289767	0.255444	0.0343236
					MS Andi(Diptera)	MS Voem(Hymenoptera)	0.4551	0.232639	0.222461
					MS Anfu(Diptera)	MS Voem(Hymenoptera)	0.458102	0.25261	0.205493
The highlighted species in yellow represent those with a sequence similarity of 70% or greater, while the red font indicates an HT event that has occurred in all four host genes.
RPL3			RPL5			Hsc70-4			Tub3			Co-occurrence
Order 1	Order 2	Numbers of Species pairs involved in HT	Order 1	Order 2	Numbers of Species pairs involved in HT	Order 1	Order 2	Numbers of Species pairs involved in HT	Order 1	Order 2	Numbers of pairs	Order 1	Order 2	Numbers of Species pairs involved in HT
Diptera	Diptera	4	Diptera	Diptera	13	Diptera	Diptera	5	Diptera	Diptera	11	Diptera	Diptera	4
Diptera	Hymenoptera	2	Diptera	Hymenoptera	2	Lepidoptera	Lepidoptera	1	Diptera	Lepidoptera	2
Lepidoptera	Lepidoptera	1

## Sheet: Sheet2
60S ribosomal protein L3				60S ribosomal protein L5				heat shock 70 kDa protein cognate 4				tubulin beta-3
1	0.0105197	0.000992734		1	0.0146584	0.00099291		1	0.0128294	0.000992722		1	0.232175	0.000992722
2	0.0622203	0.00919308		2	0.086416	0.00697624		2	0.00721998	0.00697493		2	0.230239	0.00697493
3	0.0546772	0.0110368		3	0.159358	0.00919468		3	0.0803784	0.00919306		3	0.113348	0.00919306
4	0.0259581	0.012899		4	0.144506	0.0110387		4	0.0744656	0.0110367		4	0.196908	0.0110367
5	0.315372	0.239866		5	0.0687951	0.0129012		5	0.0252583	0.0128989		5	0.205197	0.0128989
6	0.356379	0.265519		6	0.0904553	0.0272505		6	0.389847	0.357227		6	0.231147	0.0282569
7	0.464511	0.357233		7	0.178198	0.0812029						7	0.0996487	0.0811876
				8	0.145279	0.0835486						8	0.199025	0.0835327
				9	0.158333	0.0836347						9	0.105245	0.0836201
				10	0.129639	0.127844						10	0.261089	0.159388
				11	0.223973	0.200003						11	0.247422	0.204369
				12	0.241981	0.225758						12	0.273813	0.234099
				13	0.236957	0.229387						13	0.289767	0.255444
				14	0.4551	0.232639
				15	0.458102	0.25261

## Sheet: Sheet3
大于百分之七十相似性
MS Lucu
MS Luse
MS Drbi
MS Drser
MS Drbo
MS Andi
MS Voem
MS Anfu
MS Cypo
MS Noud
MS Anbw
MS Anga
MS Drsu
MS Drlo
MS Drob
MS Drbu
MS-Anco
MS-Drmi
MS-Scfl
