# Supplementary material for: Mosquito (MS), a DD37E Family of Tc1/Mariner, Displaying a Distinct Evolution Profile from DD37E/TRT and DD37E/L18
Source: Genes (Basel). 2023 Jun 29;14(7):1379. doi: 10.3390/genes14071379 (PMC10379824; doi:10.3390/genes14071379)
Supplement: Supplementary file 1 [file genes-14-01379-s001.zip › Table S5.xlsx]

## Sheet: Sheet1
				RPL3	RPL5	heat shock 70 kDa protein cognate 4	tubulin beta-3
Diptera	Arthropoda	Anopheles bwambae	Ar-Anbw	SIXB01000274.1:9095-12634	SIXB01001327.1:23308-24454	XM_049429805.1:141-2102	SIXB01000435.1:25139-27431
Diptera	Arthropoda	Anopheles coluzzii	Ar-Anco	XM_040366426.2:120-1373	XM_040378771.2:130-1023	STHD01000004.1:13839438-13841473	STHD01000002.1:11090264-11091553
Diptera	Arthropoda	Anopheles dirus	Ar-Andi	APCL01001010.1:1966-5027	APCL01001385.1:30430-32237	SJPC01011710.1:307-2339	SJPC01007599.1:1384-3619
Diptera	Arthropoda	Anopheles funestus	Ar-Anfu	XM_049423164.1:106-1359	XM_049430925.1:127-1020	AXCK02000862.1:5321-7162	AXCK02001251.1:35164-36450
Diptera	Arthropoda	Anopheles gambiae	Ar-Anga	AAAB01008888.1:477702-481250	ABKP02025412.1:31093-32568	CAJHUU010000350.1:64949-68649	CAJHUU010000347.1:745604-747848
Lepidoptera	Arthropoda	Cydia pomonella	Ar-Cypo	QFTL02000043.1:16891-23073	QFTL02000003.1:8727031-8730069	VNJY01001677.1:4604-6645	JAEIIS010010895.1:70179-71603
Diptera	Arthropoda	Drosophila bipectinata	Ar-Drbi	XM_017246729.2:73-1320	XM_017253502.2:13-1062	XM_034630408.1:160-2118	XM_017252964.2:180-1544
Diptera	Arthropoda	Drosophila bocki	Ar-Drbo	JAEIIS010009171.1:9408-12388	VNJY01000853.1:4024-6082	VHIG01000004.1:3217292-3219333	JAEIIS010010895.1:70179-71603
Diptera	Arthropoda	Drosophila burlai	Ar-Drbu	VNJT01018717.1:835-4155	VNJT01000563.1:1301-3353	XM_017287800.2:170-2128	VNJT01016585.1:6188-8420
Diptera	Arthropoda	Drosophila lowei	Ar-Drlo	VHIG01000004.1:3822557-3825772	VHIG01000002.1:2583669-2585053	VNKH01011322.1:117816-119848	VNKH01014096.1:14075-15490
Diptera	Arthropoda	Drosophila miranda	Ar-Drmi	XM_033396879.1:44-1291	XM_017297107.2:105-1004	XM_020958492.1:106-2061	XM_017294454.2:240-1604
Diptera	Arthropoda	Drosophila obscura	Ar-Drob	XM_022354273.2:105-1367	XM_022367435.2:105-1004	XM_037877025.1:158-2113	XM_022374214.2:220-1584
Diptera	Arthropoda	Drosophila serrata	Ar-Drser	XM_020958020.1:79-1329	XM_020950959.1:80-979	JABXWE010032440.1:8490-10521	JABXWE010045135.1:2608-4843
Diptera	Arthropoda	Drosophila subpulchrella	Ar-Drsu	XM_037858968.1:157-1407	XM_037872733.1:128-1027	XM_023441801.2:182-2140	XM_037857168.1:151-1512
Diptera	Arthropoda	Lucilia cuprina	Ar-Lucu	XM_023437740.1:90-1331	PPXR01000514.1:c168649-168641,c168597-168334,c168239-167802,c167232-167044	CAJHZV010000124.1:571428-573765	CAJHZV010000393.1:468559-471797
Diptera	Arthropoda	Lucilia sericata	Ar-Luse	XM_037959089.1:262-1503	XM_037964731.1:179-1072	CAJPVJ010007357.1:1223-3261	CAJPVJ010000025.1:24178-27239
Lepidoptera	Arthropoda	Notocelia uddmanniana	Ar-Noud	CAJHZV010001907.1:108487-113762	CAJHZV010000372.1:147550-150650	JAAABK010000105.1:54737-56772	>JAAABK010000141.1:2387997-2389376
Diptera	Arthropoda	Scaptomyza flava	Ar-Scfl	RKRM01000082.1:210921-212120	RKRM01000029.1:261777-264223	CAEY01000239.1:188081-190113	CAEY01000349.1:101524-104974
Hymenoptera	Arthropoda	Vollenhovia emeryi	Ar-Voem	XM_012021126.1:97-1341	XM_012011633.1:113-1006	XM_012007846.1:137-2095	BBUO01000483.1:2510-4742

## Sheet: Sheet2
	RPL3	RPL3	RPL5	RPL5	Hsc70-4	Hsc70-4	Tub3	Tub3
AculoPs lycoPersici	P	WNKI01000005.1:2261416-2263393	P	WNKI01000002.1:1655482-1657306	P	JABVZW010002058.1:930159-932023	P	JABVZW010002817.1:690016-692368
BreviPalPus yothersi	P	WNKI01000005.1:2261416-2263393	P	QZCP01000016.1:26854-28567	P	WNKI01000002.1:5526818-5528838	P	WNKI01000002.1:4219180-4221469
OPPiella nova	P	CAJPVJ010000547.1:3309-6095	P	CAJPVJ010000486.1:13999-15968	P	BHDV01006660.1:4233-6291	P	BHDV01059194.1:372914-375203
Panonychus citri	P	XM_053352627.1:139-1347	√	XM_053352628.1:146-1081	√	XM_043353799.1:1768-3723	√	JAAABK010000141.1:2387997-2389376
Tetranychus urticae	√	XM_015940459.1:117-1328	√	XM_015940460.2:127-1026	P	SIXB01006082.1:487-2328	P	SIXB01000435.1:25139-27431
AmPhibalanus amPhitrite	√	XM_043344218.1:57-1289	√	VIIS01000038.1:134018-134020,136014-136199,151319-151834,153232-153429	P	STHE01000005.1:13002459-13004494	P	STHE01000004.1:6374880-6377069
Abscondita terminalis	P	JABVZW010001329.1:367234-372252	P	JABVZW010000643.1:11856-14026	√	XM_040368674.2:138-2108	√	JABVZW010002817.1:690016-692368
AdoxoPhyes honmai	P	BHDV01065775.1:9779-13036	P	BHDV01011400.1:31561-34477	P	APCL01000723.1:238895-240930	P	APCL01008078.1
AnoPheles bwambae	P	SIXB01000274.1:9095-12634	P	SIXB01001327.1:23308-24454	√	XM_049429805.1:141-2102	√	SIXB01000435.1:25139-27431
AnoPheles cf. funestus SBV-2013	P	STHE01000005.1:37500301-37503303	P	STHE01000004.1:7872011-7874315	P	CALSDS010000089.1:615695-617536	P	CALSDS010000136.1:131029-133021
AnoPheles coluzzii	√	XM_040366426.2:120-1373	√	XM_040378771.2:130-1023	P	STHD01000004.1:13839438-13841473	比对	STHD01000002.1:11090264-11091553
AnoPheles funestus	√	XM_049423164.1:106-1359	√	XM_049430925.1:127-1020	P	AXCK02000862.1:5321-7162	比对	AXCK02001251.1:35164-36450
AnoPheles gambiae	P	AAAB01008888.1:477702-481250	P	ABKP02025412.1:31093-32568	P	CAJHUU010000350.1:64949-68649	P	CAJHUU010000347.1:745604-747848
AnoPheles longiPalPis	P	STHD01000003.1:2314479-2320271	P	STHD01000002.1:9442355-9444559	√	XM_040096978.1:104-2065	√	STHD01000002.1:11090264-11091553
AnoPheles sinensis	P	ATLV01004843.1:4616-8057	P	ATLV01016154.1:93617-96372	P	QZCP01000058.1:191896-193925	P	QZCP01000058.1:57770-60244
AnoPheles dirus	P	APCL01001010.1:1966-5027	P	APCL01001385.1:30430-32237	P	SJPC01011710.1:307-2339	P	SJPC01007599.1:1384-3619
APotomis turbidana	P	CAJHUU010000262.1:267367-271418	P	CAJHUU010000209.1:337600-340635	P	VNWX01000444.1:16390-19025	P	VNWX01000447.1:14297-16607
Bactrocera tryoni	√	XM_040114372.1:104-1345	√	XM_040095089.1:107-1003	P	CABEGB010000738.1:90882-93516	P	CABEGB010000591.1:346452-348687
CataglyPhis niger	P	SJPC01008938.1:736-4455	P	SJPC01025118.1	P	OGVF03000789.1:98246-100275	P	OGVF03001302.1:38551-40786
CeratoPhysella communis	P	VNWX01012225.1:1-3634	P	VNWX01001035.1:9063-16945	P	QFTL02000013.1:9361073-9363096	P	QFTL02000017.1:3015712-3017947
Crematogaster levior	P	CABEGB010000641.1:133082-136789			√	XM_028277987.2:167-2113	P	PXJM02050552.1:5757-7989
Culicoides sonorensis	P	OGVF03003125.1:26397-29324	P	OGVF03003214.1:54000-55237	√	XM_017236434.2:139-2091	√	OGVF03001302.1:38551-40786
Cydia Pomonella	P	QFTL02000043.1:16891-23073	P	QFTL02000003.1:8727031-8730069	P	VNJY01001677.1:4604-6645	P	JAEIIS010010895.1:70179-71603
Diabrotica virgifera	√	XM_028299752.2:63-1262	√	XM_028273224.2:202-1095	P	VNJT01003895.1:2392-4433	P	VNJT01016585.1:6188-8420
DrosoPhila biPectinata	√	XM_017246729.2:73-1320	√	XM_017253502.2:13-1062	√	XM_034630408.1:160-2118	√	XM_017252964.2:180-1544
DrosoPhila bocki	P	JAEIIS010009171.1:9408-12388	P	VNJY01000853.1:4024-6082	P	VHIG01000004.1:3217292-3219333	P	JAEIIS010010895.1:70179-71603
DrosoPhila burlai	P	VNJT01018717.1:835-4155	P	VNJT01000563.1:1301-3353	√	XM_017287800.2:170-2128	√	VNJT01016585.1:6188-8420
DrosoPhila innubila	P	XM_034632940.1:81-1331	√	XM_034617109.1:131-1030	√	XM_022354078.2:146-2104	√	XM_034624198.1:310-1674
DrosoPhila lowei	P	VHIG01000004.1:3822557-3825772	P	VHIG01000002.1:2583669-2585053	P	VNKH01011322.1:117816-119848	P	VNKH01014096.1:14075-15490
DrosoPhila miranda	√	XM_033396879.1:44-1291	√	XM_017297107.2:105-1004	√	XM_020958492.1:106-2061	√	XM_017294454.2:240-1604
DrosoPhila obscura	√	XM_022354273.2:105-1367	√	XM_022367435.2:105-1004	√	XM_037877025.1:158-2113	√	XM_022374214.2:220-1584
DrosoPhila rufa	P	VNKH01007114.1:74159-77522	P	VNKH01012510.1:7244-9513	√	XM_022107466.2:164-2122	√	VNKH01014096.1:14075-15490
DrosoPhila serrata	√	XM_020958020.1:79-1329	√	XM_020950959.1:80-979	P	JABXWE010032440.1:8490-10521	P	JABXWE010045135.1:2608-4843
DrosoPhila subPulchrella	√	XM_037858968.1:157-1407	√	XM_037872733.1:128-1027	√	XM_023441801.2:182-2140	√	XM_037857168.1:151-1512
Folsomia candida	√	XM_022104323.2:106-1311	√	XM_022101745.2:155-1054	√	XM_037959515.1:257-2215	P	JXPF01026480.1:34877-38103
Limonius californicus	P	JABXWE010068077.1:3650-7368	P	JABXWE010077319.1:2122-8161	P	WIXG01000106.1:240-2568	P	WIXG01000205.1:131132-134459
Lucilia cuPrina	√	XM_023437740.1:90-1331	√	PPXR01000514.1:c168649-168641,c168597-168334,c168239-167802,c167232-167044	P	CAJHZV010000124.1:571428-573765	P	CAJHZV010000393.1:468559-471797
Lucilia sericata	√	XM_037959089.1:262-1503	√	XM_037964731.1:179-1072	P	CAJPVJ010007357.1:1223-3261	P	CAJPVJ010000025.1:24178-27239
MesaPhorura yosii	P	WIXG01002528.1	P	WIXG01000245.1:92676-95166	P	SSSI01010631.1:2012-4235	P	SSSI01010189.1:4992-7227
Notocelia uddmanniana	P	CAJHZV010001907.1:108487-113762	P	CAJHZV010000372.1:147550-150650	P	JAAABK010000105.1:54737-56772	P	>JAAABK010000141.1:2387997-2389376
OryzaePhilus surinamensis			P	SSSI01004749.1:10094-12326	P	RKRM01000088.1:161231-163472	P	RKRM01000099.1:229872-231998
ScaPtomyza flava	比对	RKRM01000082.1:210921-212120	P	RKRM01000029.1:261777-264223	P	CAEY01000239.1:188081-190113	P	CAEY01000349.1:101524-104974
Trachymyrmex zeteki	√	XM_018458268.1:49-1293	P	LKFA01010442.1:27137-30024	√	XM_018450022.1:113-2068	P	LKFA01008219.1:45580-48333
Vollenhovia emeryi	√	XM_012021126.1:97-1341	√	XM_012011633.1:113-1006	√	XM_012007846.1:137-2095	P	BBUO01000483.1:2510-4742
Acrobeloides nanus	P	OZJO01028355.1:5689-9408	P	OZJO01009919.1:1046-3710	P	AGCP01018108.1:6549-8593	P	AGCP01009026.1:1178-3404
Mesorhabditis belari	比对	UZWC01015921.1:1-1197	P	UZWC01013445.1:1-852	P	AVPN01001696.1:1578-3622	P	AVPN01002148.1:9040-11066
Plectus murrayi	P	LZQM01000757.1:26048-28885	P	LZQM01027532.1:7864-9781	P	NIVC01000337.1:522222-524248	比对	NIVC01002550.1:69725-71119
Macrostomum lignano	P	LFJF01016340.1:7714-9479	P	NIVC01000132.1:246015-247597	P	OZJO01020318.1:7044-9258	P	OZJO01000053.1:17392-21470
Hydra viridissima	P	PJUU01064544.1:1675-5571	P	QPEY01000001.1:1742332-1744505	P	LZQM01039088.1:14755-16745	P	LZQM01053590.1:1654-4458
Hydra vulgaris	√	XM_002167145.4:100-1311	√	HAAD01004700.1:91-987	P	UZWC01027880.1	P	UZWC01019527.1:1-1290
MnemioPsis leidyi	P	AGCP01009642.1:9337-14783	P	AGCP01014474.1:1821-4072	P	QPEY01000210.1:139696-141996	P	PJUU01084040.1:16569-19056
Pleurobrachia bachei			P	AVPN01000235.1:58809-60597	P	JAGKSS010000002.1:65533568-65536628	P	JAGKSS010000001.1:1880412-1883859
