# Supplementary material for: Mosquito (MS), a DD37E Family of Tc1/Mariner, Displaying a Distinct Evolution Profile from DD37E/TRT and DD37E/L18
Source: Genes (Basel). 2023 Jun 29;14(7):1379. doi: 10.3390/genes14071379 (PMC10379824; doi:10.3390/genes14071379)
Supplement: Supplementary file 1 [file genes-14-01379-s001.zip › Table S1.xlsx]

## Sheet: Sheet1
Class	Order	Distribution of evolution map	name	species abbreviations	Length (bp)	ORF(aa)	copy number(>80% identity and >40% coverage)	copy number of intact Tns	TIR Size(bp)	TIR identity	TIR (5 bp)	TSD	Database	gb
Arachnida	Sarcoptiformes	Arthropoda	Achipteria coleoptrata	Ar-Acco	?	85	？	？	？	？	？	？	wgs	LBFM01053808.1:7102-7974
Arachnida	Trombidiformes	Arthropoda	Tetranychus urticae	Ar-Teur	1296	350	1	1	33/33	1	AGGTA/AGGTA	TA/TA	wgs	CAEY01000109.1:42100-43399
Arachnida	Trombidiformes	Arthropoda	Brevipalpus yothersi	Ar-Bryo	1306	353	2	1	30/30	0.9333	ACCAC/ACCAC	TA/TA	wgs	QZCP01000275.1:36798-38107
Arachnida	Trombidiformes	Arthropoda	Panonychus citri	Ar-Paci	1307	352	1	1	31/31	1	ACCCC/ACCCC	TA/TA	wgs	JAAABK010000089.1:3670-4980
Arachnida	Sarcoptiformes	Arthropoda	Oppiella nova	Ar-Opno	1321	356	2	1	28/28	0.9643	ACTAT/ACTTT	TA/TA	wgs	CAJFDS010004659.1:7357-8681
Arachnida	Trombidiformes	Arthropoda	Aculops lycopersici	Ar-Acly	1594	325	2	1	19/19	0.7895	GCCAA/TCCGA	TA/TA	wgs	WNKI01000005.1:553523-555120
Arachnida	Sarcoptiformes	Arthropoda	Medioppia subpectinata	Ar-Mesu	1819	261	5	0	20/20	0.85	AACGA/ACCGA	TA/TA	wgs	CAJFDT010000480.1:20736-22558
Hexanauplia	Sessilia	Arthropoda	Amphibalanus amphitrite	Ar-Amam	1323	354	11	2	26/26	1	AAGGT/AAGGT	TA/TA	wgs	VIIS01000383.1:241839-243165
Insecta	Diptera	Arthropoda	Anopheles vaneedeni	Ar-Anva	1262	149	2	0	37/37	0.8919	AAGGG/AAGGG	TA/TA	wgs	STHA01000006.1:16268306-16269571
Insecta	Coleoptera	Arthropoda	Diabrotica virgifera	Ar-Divi	1281	232	73	0	39/39	0.9487	AAAAT/AACAT	TA/TA	wgs	PXJM02056747.1:6924-8208
Insecta	Diptera	Arthropoda	Drosophila seguyi	Ar-Drse	1294	348	14	1	32/32	1	AGGAA/AGGAA	TA/TA	wgs	VNJU01006083.1:1810-3107
Insecta	Diptera	Arthropoda	Rhagoletis pomonella	Ar-Rhpo	1296	233	159	0	28/29	0.8966	AAGAA/AAGAA	TA/TA	wgs	JABWGP010054305.1:41659-42958
Insecta	Lepidoptera	Arthropoda	Cydia pomonella	Ar-Cypo	1296	335	3	1	31/31	0.9032	AAGCA/AAGCA	TA/TA	wgs	QFTL02000096.1:112644-113943
Insecta	Coleoptera	Arthropoda	Limonius californicus	Ar-Lica	1300	222	4	0	27/27	0.9259	AGGAA/AGGAG	TA/TA	wgs	JABXWE010024360.1:6923-8226
Insecta	Coleoptera	Arthropoda	Oryzaephilus surinamensis	Ar-Orsu	1301	337	7	2	28/28	0.8929	AAGGG/AAGGG	TA/TA	wgs	SSSI01003649.1:15-1319
Insecta	Diptera	Arthropoda	Drosophila innubila	Ar-Drin	1301	336	5	1	28/28	0.9643	AGGGC/AGGGC	TA/TA	wgs	SKCT02000003.1:27881666-27882970
Insecta	Diptera	Arthropoda	Haematobia irritans	Ar-Hair	1301	249	3396	0	28/28	1	AAGGG/AACGG	TA/TA	wgs	PGFW01035521.1:20972-22276
Insecta	Diptera	Arthropoda	Lucilia sericata	Ar-Luse	1301	336	5	5	29/29	0.931	AAGCG/AAGCA	TA/TA	wgs	JADFTR010004153.1:48741-50045
Insecta	Lepidoptera	Arthropoda	Adoxophyes honmai	Ar-Adho	1301	364	70	1	29/29	1	AAGCT/AAGCT	TA/TA	wgs	BHDV01050540.1:6217-7521
Insecta	Lepidoptera	Arthropoda	Apotomis turbidana	Ar-Aptu	1301	347	7	2	29/29	0.8966	AAGTG/AAGTG	TA/TA	wgs	CAJHUU010000766.1:2892-4196
Insecta	Diptera	Arthropoda	Anopheles funestus	Ar-Anfu	1302	336	25	3	32/32	0.9688	AAGCT/AGGCT	TA/TA	wgs	RCWQ01004689.1:9292-10597
Insecta	Diptera	Arthropoda	Anopheles longipalpis	Ar-Anlo	1302	360	11	2	37/37	0.919	AAGGG/AAGAG	TA/TA	wgs	STHD01020303.1:6759-8064
Insecta	Diptera	Arthropoda	Bactrocera tryoni	Ar-Batr	1302	336	8	2	29/29	1	AAGCA/AAGCA	TA/TA	wgs	VWMZ01005751.1:6078405-6079710
Insecta	Diptera	Arthropoda	Drosophila bipectinata	Ar-Drbi	1302	365	5	2	32/32	1	AGGAA/AGGAA	TA/TA	wgs	LYTD01013871.1:5216-6521
Insecta	Diptera	Arthropoda	Drosophila bocki	Ar-Drbo	1302	365	8	4	32/32	1	AGGAA/AGGAA	TA/TA	wgs	VNJY01007142.1:9794-11099
Insecta	Diptera	Arthropoda	Drosophila burlai	Ar-Drbu	1302	336	7	1	30/30	1	AGGAG/AGGAG	TA/TA	wgs	VNJT01011384.1:241-1546
Insecta	Diptera	Arthropoda	Drosophila lowei	Ar-Drlo	1302	365	6	3	30/30	1	AGGAA/AGGAA	TA/TA	wgs	VHIG01000004.1:19193354-19194659
Insecta	Diptera	Arthropoda	Drosophila serrata	Ar-Drser	1302	365	24	3	31/31	1	AGGAA/AGGAA	TA/TA	wgs	VNKD01008442.1:9641-10946
Insecta	Diptera	Arthropoda	Drosophila subpulchrella	Ar-Drsu	1302	311	15	4	32/32	1	AGGAA/AGGAA	TA/TA	wgs	JACOEE010000041.1:174419-175724
Insecta	Lepidoptera	Arthropoda	Notocelia uddmanniana	Ar-Noud	1302	336	11	2	26/26	0.9231	AAGCA/AAGCA	TA/TA	wgs	CAJHZV010000851.1:364191-365496
Insecta	Diptera	Arthropoda	Anopheles bwambae	Ar-Anbw	1303	336	15	1	26/26	0.9231	AAGCT/AAGCT	TA/TA	wgs	SIXB01012533.1:347-1653
Insecta	Diptera	Arthropoda	Anopheles coluzzii	Ar-Anco	1303	336	43	9	26/26	0.9231	AAGCT/AAGCT	TA/TA	wgs	JADFTP010000003.1:87163512-87164818
Insecta	Diptera	Arthropoda	Anopheles gambiae	Ar-Anga	1303	336	78	3	27/27	0.925926	AAGCT/AAGCT	TA/TA	wgs	AAAB01008948.1:27012-28318
Insecta	Diptera	Arthropoda	Drosophila obscura	Ar-Drob	1303	365	17	2	31/31	0.9678	AGGAA/AGGAA	TA/TA	wgs	JAECWW010000039.1:13658-14964
Insecta	Diptera	Arthropoda	Anopheles dirus	Ar-Andi	1304	336	13	1	33/33	0.9091	AAGCT/AGGCT	TA/TA	wgs	APCL01003683.1:21320-22627
Insecta	Diptera	Arthropoda	Scaptomyza flava	Ar-Scfl	1300	346	13	4	31/31	1	AGGAA/AGGAA	TA/TA	wgs	RKRM01002437.1:12088-13377
Insecta	Diptera	Arthropoda	Drosophila miranda	Ar-Drmi	1305	190	9	0	30/30	1	AGGAA/AGGAA	TA/TA	wgs	QNQS02000101.1:51143735-51145043
Insecta	Hymenoptera	Arthropoda	Crematogaster levior	Ar-Crle	1305	337	4	1	29/29	1	AGGAG/AGGAG	TA/TA	wgs	CABEGB010001302.1:1081158-1082466
Insecta	Coleoptera	Arthropoda	Abscondita terminalis	Ar-Abte	1307	350	4	1	23/23	1	GAGGG/GAGGG	TA/TA	wgs	JABVZW010002496.1:114381-115691
Insecta	Diptera	Arthropoda	Culicoides sonorensis	Ar-Cuso	1310	341	5	1	31/31	0.9677	TTAAA/ATAAA	TA/TA	wgs	OGVF02000005.1:176848-178161
Insecta	Hymenoptera	Arthropoda	Trachymyrmex zeteki	Ar-Trze	1316	340	2	1	58/58	0.931	AGCAG/AGGAG	TA/TA	wgs	LKFA01016053.1:3737-5056
Insecta	Diptera	Arthropoda	Dasypogon diadema	Ar-Dadi	1326	182	4	0	31/31	0.9677	AAGGG/AAGGG	TA/TA	wgs	QYTT01094644.1:7640-8969
Insecta	Diptera	Arthropoda	Rhagoletis zephyria	Ar-Rhze	1342	248	89	0	29/29	0.965517	AAGAA/AAGAA	TA/TA	wgs	LYWK01011024.1:177078-178423
Insecta	Diptera	Arthropoda	Anopheles sinensis	Ar-Ansi	1441	343	2	1	203/201	0.9122	AAGTC/AAGTC	TA/TA	wgs	AXCK02009697.1:559-2003
Insecta	Hymenoptera	Arthropoda	Cataglyphis niger	Ar-Cani	1511	350	1	1	25/25	0.92	AAGGA/AAGGG	TA/TA	wgs	SJPC01015759.1:104-1618
Insecta	Hymenoptera	Arthropoda	Vollenhovia emeryi	Ar-Voem	1942	360	1	1	30/30	1	AAGGC/AAGGC	TA/TA	wgs	BBUO01008433.1:767-2712
Insecta	Diptera	Arthropoda	Lucilia cuprina	Ar-Lucu	3162	336	4	1	28/25	0.857143	AAGTC/TAGTC	TA/TA	wgs	JHUJ02001668.1:33075-36241
Insecta	Diptera	Arthropoda	Anopheles arabiensis	Ar-Anar	?	336	？	？	？	？	？	？	wgs	JADFTQ010000002.1:22533619-22534626
Insecta	Coleoptera	Arthropoda	Callosobruchus maculatus	Ar-Cama	?	135	？	？	？	？	？	？	wgs	CAACVG010007529.1:43171-44058
Insecta	Coleoptera	Arthropoda	Ignelater luminosus	Ar-Iglu	?	72	？	？	？	？	？	？	wgs	VTPC01091294.1:45923-46885
Insecta	Diptera	Arthropoda	Aedes atropalpus	Ar-Aeat	?	336	？	？	？	？	？	？	nr/nt	AF377999.1:546-1553
Insecta	Diptera	Arthropoda	Anopheles cf. funestus SBV-2013	Ar-Ancf	?	322	？	？	？	？	？	？	wgs	STHE01000008.1:11563636-11564601
Insecta	Diptera	Arthropoda	Drosophila athabasca	Ar-Drat	?	76	？	？	？	？	？	？	wgs	VJOV01000002.1:5240296-5241006
Insecta	Diptera	Arthropoda	Drosophila auraria	Ar-Drau	?	78	？	？	？	？	？	？	wgs	VNJW01000963.1:1689-2929
Insecta	Diptera	Arthropoda	Drosophila rufa	Ar-Drru	1303	353	18	4	32/32	1	AGGAA/AGGAA	TA	wgs	JAECXS010000015.1:2111442-2113630
Insecta	Diptera	Arthropoda	Phlebotomus papatasi	Ar-Phpa	?	126	？	？	？	？	？	？	wgs	AJVK01072962.1
Insecta	Diptera	Arthropoda	Calliphora vicina	Ar-Cavi	?	225	？	？	？	？	？	？	wgs	JXOT01006091.1:2279-2938
Insecta	Hymenoptera	Arthropoda	Lasius niger	Ar-Lani	?	266	？	？	？	？	？	？	wgs	LBMM01023366.1
Collembola	Poduromorpha	Arthropoda	Ceratophysella communis	Ar-Ceco	1334	323	1	1	30/30	1	AAGCA/AAGCA	TA/AT	wgs	VNWX01000170.1:10087-11424
Collembola	Poduromorpha	Arthropoda	Holacanthella duospinosa	Ar-Hodu	1327	272	7	0	23/23	0.9565	AGGGG/AGTGG	TA/TA	wgs	NIPM01002995.1:5102-6432
Collembola	Poduromorpha	Arthropoda	Mesaphorura yosii	Ar-Meyo	1314	352	1	1	28/28	0.9643	AACCC/AACCC	TA/TA	wgs	WIXG01000501.1:11365-12682
Collembola	Entomobryomorpha	Arthropoda	Oncopodura yosiiana	Ar-Onyo	1324	346	1	1	51/51	0.9608	CTGAG/CTGAG	TA/TA	wgs	VCNE01005596.1:5760-7087
Collembola	Entomobryomorpha	Arthropoda	Orchesella cincta	Ar-Orci	1688	225	2	0	54/54	0.8889	CACAC/CACAC	TA/TA	wgs	LJIJ01004983.1:2581-4272
Collembola	Entomobryomorpha	Arthropoda	Folsomia candida	Ar-Foca	1313	351	4	1	38/38	1	GAGGG/GAGGG	TA/TA	wgs	LNIX01000012.1:1373153-1374469
Hydrozoa	Anthoathecata	Cnidaria	Hydra viridissima	Cn-Hyvi	1310	341	241	3	27/27	1	AGACA/AGACA	TA/TA	wgs	QPEY01000023.1:1501639-1502943
Hydrozoa	Anthoathecata	Cnidaria	Hydra vulgaris	Cn-Hyvu	?	124	？	？	？	？	？	？	wgs	JAGKSS010000010.1:45485682-45486383
Tentaculata	Lobata	Ctenophora	Mnemiopsis leidyi	Ct-Mnle	1038	157	1	0	30/30	0.9333	ACGGG/ACGGG	TA/TA	wgs	AGCP01017721.1:18558-19599
Tentaculata	Cydippida	Ctenophora	Pleurobrachia bachei	Ct-Plba	4857	315	1	1	155/155	0.987097	CCACA/CCACA	TA/TA	wgs	AVPN01002568.1:2052-6912
Bivalvia	Ostreida	Mollusca	Saccostrea glomerata	Mo-Sagl	1356	346	2	1	38/38	1	CAGCT/CAGCT	TA/TA	wgs	PRKT01000157.1:892978-894337
Chromadorea	Rhabditida	Nematoda	Acrobeloides nanus	Ne-Acna	1316	344	4	1	31/31	0.9355	ACGTA/ACGTA	TA/TA	wgs	OZJO01026283.1:8595-9914
Chromadorea	Rhabditida	Nematoda	Mesorhabditis belari	Ne-Mebe	1313	278	5	0	27/27	0.963	ACGGG/ACGGG	TA/TA	wgs	UZWA01001164.1:17950-19266
Chromadorea	Plectida	Nematoda	Plectus murrayi	Ne-Plmu	1329	347	6	1	34/34	1	TCACT/TCACT	TA/TA	wgs	LZQM01004600.1:891-2223
Rhabditophora	Macrostomida	Platyhelminthes	Macrostomum lignano	Pl-Mali	1334	348	35	6	24/24	1	CTGGG/CTGGG	TA/TA	wgs	NIVC01003490.1:67245-68582
