# Supplementary material for: Mosquito (MS), a DD37E Family of Tc1/Mariner, Displaying a Distinct Evolution Profile from DD37E/TRT and DD37E/L18
Source: Genes (Basel). 2023 Jun 29;14(7):1379. doi: 10.3390/genes14071379 (PMC10379824; doi:10.3390/genes14071379)
Supplement: Supplementary file 1 [file genes-14-01379-s001.zip › Table S2.xlsx]

## Sheet: DDXE-IDENTITY-1
Details of sequence identities between the MS family and six other families.
	DD35E-TR	DD35E-TR	DD35E-TR	DD36E-IC	DD36E-IC	DD36E-IC	DD37E-MS	DD37E-MS	DD37E-MS	DD37E-TRT	DD37E-TRT	DD37E-TRT	DD37E-L18	DD37E-L18	DD37E-L18	DD38E-IT	DD38E-IT	DD38E-IT	DD82E-Sailor	DD82E-Sailor	DD82E-Sailor
DD35E-TR	1	0.867	0.801	0.34	0.326	0.375	0.205	0.191	0.241	0.248	0.262	0.222	0.22	0.246	0.273	0.349	0.328	0.349	0.128	0.145	0.133
DD35E-TR	0.867	1	0.823	0.354	0.333	0.39	0.232	0.191	0.241	0.227	0.234	0.229	0.24	0.253	0.28	0.363	0.335	0.37	0.138	0.13	0.128
DD35E-TR	0.801	0.823	1	0.304	0.304	0.354	0.198	0.212	0.2	0.234	0.248	0.222	0.226	0.246	0.267	0.335	0.314	0.349	0.143	0.145	0.133
DD36E-IC	0.34	0.354	0.304	1	0.601	0.579	0.187	0.201	0.23	0.277	0.298	0.286	0.206	0.205	0.269	0.392	0.414	0.364	0.096	0.11	0.117
DD36E-IC	0.326	0.333	0.304	0.601	1	0.557	0.208	0.18	0.265	0.298	0.312	0.272	0.206	0.198	0.262	0.35	0.364	0.328	0.117	0.115	0.098
DD36E-IC	0.375	0.39	0.354	0.579	0.557	1	0.201	0.201	0.216	0.284	0.298	0.314	0.233	0.238	0.275	0.392	0.342	0.364	0.112	0.115	0.098
DD37E-MS	0.205	0.232	0.198	0.187	0.208	0.201	1	0.51	0.402	0.189	0.189	0.17	0.203	0.164	0.235	0.145	0.145	0.166	0.146	0.099	0.101
DD37E-MS	0.191	0.191	0.212	0.201	0.18	0.201	0.51	1	0.381	0.236	0.25	0.231	0.228	0.234	0.21	0.166	0.173	0.201	0.164	0.12	0.097
DD37E-MS	0.241	0.241	0.2	0.23	0.265	0.216	0.402	0.381	1	0.183	0.176	0.171	0.192	0.211	0.262	0.173	0.187	0.18	0.131	0.103	0.101
DD37E-TRT	0.248	0.227	0.234	0.277	0.298	0.284	0.189	0.236	0.183	1	0.921	0.531	0.186	0.221	0.251	0.289	0.31	0.296	0.125	0.105	0.117
DD37E-TRT	0.262	0.234	0.248	0.298	0.312	0.298	0.189	0.25	0.176	0.921	1	0.567	0.193	0.221	0.264	0.303	0.324	0.31	0.125	0.115	0.122
DD37E-TRT	0.222	0.229	0.222	0.286	0.272	0.314	0.17	0.231	0.171	0.531	0.567	1	0.187	0.209	0.253	0.277	0.27	0.263	0.106	0.115	0.093
DD37E-L18	0.22	0.24	0.226	0.206	0.206	0.233	0.203	0.228	0.192	0.186	0.193	0.187	1	0.323	0.335	0.231	0.238	0.258	0.099	0.109	0.1
DD37E-L18	0.246	0.253	0.246	0.205	0.198	0.238	0.164	0.234	0.211	0.221	0.221	0.209	0.323	1	0.379	0.203	0.217	0.21	0.107	0.086	0.092
DD37E-L18	0.273	0.28	0.267	0.269	0.262	0.275	0.235	0.21	0.262	0.251	0.264	0.253	0.335	0.379	1	0.229	0.273	0.28	0.119	0.109	0.098
DD38E-IT	0.349	0.363	0.335	0.392	0.35	0.392	0.145	0.166	0.173	0.289	0.303	0.277	0.231	0.203	0.229	1	0.661	0.618	0.081	0.095	0.117
DD38E-IT	0.328	0.335	0.314	0.414	0.364	0.342	0.145	0.173	0.187	0.31	0.324	0.27	0.238	0.217	0.273	0.661	1	0.654	0.091	0.105	0.107
DD38E-IT	0.349	0.37	0.349	0.364	0.328	0.364	0.166	0.201	0.18	0.296	0.31	0.263	0.258	0.21	0.28	0.618	0.654	1	0.112	0.105	0.102
DD82E-Sailor	0.128	0.138	0.143	0.096	0.117	0.112	0.146	0.164	0.131	0.125	0.125	0.106	0.099	0.107	0.119	0.081	0.091	0.112	1	0.396	0.253
DD82E-Sailor	0.145	0.13	0.145	0.11	0.115	0.115	0.099	0.12	0.103	0.105	0.115	0.115	0.109	0.086	0.109	0.095	0.105	0.105	0.396	1	0.291
DD82E-Sailor	0.133	0.128	0.133	0.117	0.098	0.098	0.101	0.097	0.101	0.117	0.122	0.093	0.1	0.092	0.098	0.117	0.107	0.102	0.253	0.291	1
